# Supplementary material for: Predicting the oxidation states of Mn ions in the oxygen-evolving complex of photosystem II using supervised and unsupervised machine learning
Source: Photosynth Res. 2022 Jul 27;156(1):89–100. doi: 10.1007/s11120-022-00941-8 (PMC10070209; doi:10.1007/s11120-022-00941-8)
Supplement: Supplementary file 1 — Supplementary file1 (CSV 9 KB) [file 11120_2022_941_MOESM1_ESM.csv]

	PDBID	AtomName	axial	planer	oxidation_NC	oxidation
0	7cjj	MN1	2.4	1.9340000000000002	3	3
1	7cjj	MN2	2.117	1.8769999999999998	4	4
2	7cjj	MN3	2.079	1.952	3	4
3	7cjj	MN4	2.227	2.024	3	3
4	7cjj	bMN1	2.404	1.922	3	3
5	7cjj	bMN2	2.109	1.871	4	4
6	7cjj	bMN3	2.082	1.95	3	4
7	7cjj	bMN4	2.201	2.0380000000000003	3	3
8	6dho	MN1	2.105	1.86	4	4
9	6dho	MN2	2.02	1.8419999999999999	4	4
10	6dho	MN3	2.057	1.925	3	4
11	6dho	MN4	2.164	1.963	3	3
12	6dho	bMN1	2.263	1.834	3	3
13	6dho	bMN2	2.044	1.864	4	4
14	6dho	bMN3	2.1109999999999998	1.984	3	4
15	6dho	bMN4	2.202	1.91	3	3
16	7cji	MN1	2.4619999999999997	1.9180000000000001	3	3
17	7cji	MN2	2.112	1.882	4	4
18	7cji	MN3	2.0780000000000003	1.953	3	4
19	7cji	MN4	2.311	2.066	2	3
20	7cji	bMN1	2.407	1.912	3	3
21	7cji	bMN2	2.11	1.8780000000000001	4	4
22	7cji	bMN3	2.095	1.9580000000000002	3	4
23	7cji	bMN4	2.276	2.076	2	2
24	6w1o	MN1	2.4659999999999997	1.993	3	3
25	6w1o	MN2	2.066	1.796	4	4
26	6w1o	MN3	2.0140000000000002	1.837	4	4
27	6w1o	MN4	2.146	1.945	3	3
28	6w1o	bMN1	2.463	1.874	2	3
29	6w1o	bMN2	2.0909999999999997	1.848	4	4
30	6w1o	bMN3	2.13	1.966	3	4
31	6w1o	bMN4	2.2969999999999997	1.975	3	3
32	5b5e	MN1	2.449	1.8869999999999998	2	3
33	5b5e	MN2	2.117	1.9369999999999998	3	4
34	5b5e	MN3	2.195	1.9409999999999998	3	3
35	5b5e	MN4	2.193	1.992	3	3
36	5b5e	bMN1	2.423	1.851	2	3
37	5b5e	bMN2	2.075	1.902	4	4
38	5b5e	bMN3	2.124	1.93	3	4
39	5b5e	bMN4	2.166	2.074	2	3
40	7rf2	MN1	2.478	1.962	3	3
41	7rf2	MN2	2.002	1.8119999999999998	4	4
42	7rf2	MN3	2.0	1.8630000000000002	4	4
43	7rf2	MN4	2.136	1.939	3	4
44	7rf2	bMN1	2.517	1.9	3	3
45	7rf2	bMN2	2.086	1.839	4	4
46	7rf2	bMN3	2.092	1.946	3	4
47	7rf2	bMN4	2.2119999999999997	1.962	3	3
48	7rf3	MN1	2.374	1.9280000000000002	3	3
49	7rf3	MN2	1.965	1.818	4	4
50	7rf3	MN3	1.942	1.8730000000000002	4	4
51	7rf3	MN4	2.162	1.88	4	3
52	7rf3	bMN1	2.51	1.9180000000000001	3	3
53	7rf3	bMN2	2.075	1.871	4	4
54	7rf3	bMN3	2.09	1.911	3	4
55	7rf3	bMN4	2.137	1.854	4	4
56	5ws6	MN1	2.22	1.913	3	3
57	5ws6	MN2	2.0340000000000003	1.86	4	4
58	5ws6	MN3	2.097	1.97	3	4
59	5ws6	MN4	2.293	2.015	3	3
60	5ws6	bMN1	2.205	1.889	3	3
61	5ws6	bMN2	2.121	1.867	4	4
62	5ws6	bMN3	2.043	1.956	3	4
63	5ws6	bMN4	2.229	2.019	3	3
64	6jlk	MN1	2.408	1.923	3	3
65	6jlk	MN2	2.109	1.865	4	4
66	6jlk	MN3	2.082	1.97	3	4
67	6jlk	MN4	2.214	2.021	3	3
68	6jlk	bMN1	2.41	1.8969999999999998	3	3
69	6jlk	bMN2	2.112	1.865	4	4
70	6jlk	bMN3	2.045	1.9169999999999998	3	4
71	6jlk	bMN4	2.1830000000000003	2.033	3	3
72	5ws5	MN1	2.419	1.911	3	3
73	5ws5	MN2	2.122	1.868	4	4
74	5ws5	MN3	2.115	1.9580000000000002	3	4
75	5ws5	MN4	2.265	2.052	3	3
76	5ws5	bMN1	2.398	1.9069999999999998	3	3
77	5ws5	bMN2	2.123	1.864	4	4
78	5ws5	bMN3	2.086	1.952	3	4
79	5ws5	bMN4	2.258	2.057	2	3
80	4ub6	MN1	2.412	1.9140000000000001	3	3
81	4ub6	MN2	2.125	1.902	4	4
82	4ub6	MN3	2.147	1.952	3	3
83	4ub6	MN4	2.329	2.05	3	3
84	4ub6	bMN1	2.403	1.901	3	3
85	4ub6	bMN2	2.134	1.8419999999999999	4	4
86	4ub6	bMN3	2.099	1.932	3	4
87	4ub6	bMN4	2.225	2.05	3	3
88	6jlj	MN1	2.384	1.9069999999999998	3	3
89	6jlj	MN2	2.128	1.8519999999999999	4	4
90	6jlj	MN3	2.105	1.962	3	4
91	6jlj	MN4	2.271	2.05	3	3
92	6jlj	bMN1	2.401	1.9080000000000001	3	3
93	6jlj	bMN2	2.129	1.86	4	4
94	6jlj	bMN3	2.102	1.956	3	4
95	6jlj	bMN4	2.272	2.052	3	3
96	6jln	MN1	2.443	1.906	3	3
97	6jln	MN2	2.113	1.865	4	4
98	6jln	MN3	2.146	1.9680000000000002	3	3
99	6jln	MN4	2.218	2.033	3	3
100	6jln	bMN1	2.3930000000000002	1.906	3	3
101	6jln	bMN2	2.093	1.867	4	4
102	6jln	bMN3	2.0380000000000003	1.9269999999999998	3	4
103	6jln	bMN4	2.231	2.0540000000000003	3	3
104	5gth	MN1	2.411	1.91	3	3
105	5gth	MN2	2.127	1.8719999999999999	4	4
106	5gth	MN3	2.105	1.96	3	4
107	5gth	MN4	2.28	2.06	2	3
108	5gth	bMN1	2.376	1.901	3	3
109	5gth	bMN2	2.1319999999999997	1.864	4	4
110	5gth	bMN3	2.103	1.955	3	4
111	5gth	bMN4	2.289	2.0580000000000003	2	3
112	7cou	MN1	2.438	1.929	3	3
113	7cou	MN2	2.106	1.8880000000000001	4	4
114	7cou	MN3	2.08	1.9580000000000002	3	4
115	7cou	MN4	2.28	2.046	3	3
116	7cou	bMN1	2.42	1.9180000000000001	3	3
117	7cou	bMN2	2.11	1.881	4	4
118	7cou	bMN3	2.093	1.9569999999999999	3	4
119	7cou	bMN4	2.293	2.089	2	2
120	5gti	MN1	2.3890000000000002	1.9080000000000001	3	3
121	5gti	MN2	2.123	1.861	4	4
122	5gti	MN3	2.11	1.9580000000000002	3	4
123	5gti	MN4	2.282	2.049	3	3
124	5gti	bMN1	2.376	1.9040000000000001	3	3
125	5gti	bMN2	2.136	1.858	4	4
126	5gti	bMN3	2.0909999999999997	1.9580000000000002	3	4
127	5gti	bMN4	2.2840000000000003	2.051	3	3
128	6jlo	MN1	2.1719999999999997	1.808	4	3
129	6jlo	MN2	2.174	1.8430000000000002	4	3
130	6jlo	MN3	2.116	1.931	3	4
131	6jlo	MN4	2.218	2.051	3	3
132	6jlo	bMN1	2.169	1.8130000000000002	4	3
133	6jlo	bMN2	2.106	1.85	4	4
134	6jlo	bMN3	2.084	1.92	3	4
135	6jlo	bMN4	2.246	2.052	3	3
136	6jlm	MN1	2.39	1.9080000000000001	3	3
137	6jlm	MN2	2.135	1.857	4	4
138	6jlm	MN3	2.104	1.953	3	4
139	6jlm	MN4	2.282	2.056	2	3
140	6jlm	bMN1	2.359	1.9040000000000001	3	3
141	6jlm	bMN2	2.1319999999999997	1.86	4	4
142	6jlm	bMN3	2.096	1.959	3	4
143	6jlm	bMN4	2.2840000000000003	2.0580000000000003	2	3
144	6jll	MN1	2.1319999999999997	1.817	4	4
145	6jll	MN2	2.121	1.8559999999999999	4	4
146	6jll	MN3	2.128	1.913	3	4
147	6jll	MN4	2.222	2.03	3	3
148	6jll	bMN1	2.145	1.81	4	4
149	6jll	bMN2	2.0980000000000003	1.8619999999999999	4	4
150	6jll	bMN3	2.079	1.9280000000000002	3	4
151	6jll	bMN4	2.211	2.039	3	3
152	3wu2	MN1	2.432	1.912	3	3
153	3wu2	MN2	2.154	2.0669999999999997	2	3
154	3wu2	MN3	2.258	2.051	3	3
155	3wu2	MN4	2.35	2.109	2	2
156	3wu2	bMN1	2.47	1.899	3	3
157	3wu2	bMN2	2.114	1.9669999999999999	3	4
158	3wu2	bMN3	2.214	1.9409999999999998	3	3
159	3wu2	bMN4	2.27	2.115	2	2
160	4pj0	MN1	2.448	1.935	3	3
161	4pj0	MN2	2.122	2.043	3	4
162	4pj0	MN3	2.299	2.044	3	3
163	4pj0	MN4	2.362	2.124	2	2
164	4pj0	bMN1	2.4419999999999997	1.9040000000000001	3	3
165	4pj0	bMN2	2.144	2.005	3	3
166	4pj0	bMN3	2.306	2.005	3	3
167	4pj0	bMN4	2.313	2.094	2	2
168	6jlp	MN1	2.144	1.801	4	4
169	6jlp	MN2	2.135	1.8519999999999999	4	4
170	6jlp	MN3	2.1069999999999998	1.929	3	4
171	6jlp	MN4	2.213	2.077	2	2
172	6jlp	bMN1	2.178	1.808	4	3
173	6jlp	bMN2	2.119	1.858	4	4
174	6jlp	bMN3	2.0909999999999997	1.929	3	4
175	6jlp	bMN4	2.234	2.044	3	3
176	4ub8	MN1	2.477	1.8880000000000001	2	3
177	4ub8	MN2	2.129	1.923	3	4
178	4ub8	MN3	2.2359999999999998	2.0180000000000002	3	3
179	4ub8	MN4	2.3209999999999997	2.062	2	3
180	4ub8	bMN1	2.464	1.876	2	3
181	4ub8	bMN2	2.122	1.895	4	4
182	4ub8	bMN3	2.206	1.992	3	3
183	4ub8	bMN4	2.286	2.066	2	3
184	5h2f	MN1	2.477	1.9369999999999998	3	3
185	5h2f	MN2	2.182	1.9880000000000002	3	3
186	5h2f	MN3	2.2119999999999997	1.9880000000000002	3	3
187	5h2f	MN4	2.2119999999999997	2.06	2	3
188	5h2f	bMN1	2.468	1.9509999999999998	3	3
189	5h2f	bMN2	2.059	1.881	4	4
190	5h2f	bMN3	2.214	1.9269999999999998	3	3
191	5h2f	bMN4	2.286	2.115	2	2
192	5zzn	MN1	2.369	1.9880000000000002	3	3
193	5zzn	MN2	2.109	1.979	3	4
194	5zzn	MN3	2.285	1.943	3	3
195	5zzn	MN4	2.407	2.106	2	2
196	5zzn	bMN1	2.36	2.0180000000000002	3	3
197	5zzn	bMN2	2.086	1.969	3	4
198	5zzn	bMN3	2.247	1.8769999999999998	3	3
199	5zzn	bMN4	2.352	2.1519999999999997	2	2
200	6dhe	MN1	2.406	1.9269999999999998	3	3
201	6dhe	MN2	1.916	1.859	4	4
202	6dhe	MN3	2.029	1.899	4	4
203	6dhe	MN4	2.167	1.976	3	3
204	6dhe	bMN1	2.464	1.916	3	3
205	6dhe	bMN2	2.017	1.861	4	4
206	6dhe	bMN3	2.086	1.929	3	4
207	6dhe	bMN4	2.197	1.995	3	3
208	5tis	MN1	2.471	1.932	3	3
209	5tis	MN2	2.123	1.875	4	4
210	5tis	MN3	2.157	1.925	3	3
211	5tis	MN4	2.2119999999999997	1.979	3	3
212	5tis	bMN1	2.395	1.919	3	3
213	5tis	bMN2	2.16	1.926	3	3
214	5tis	bMN3	2.13	2.001	3	4
215	5tis	bMN4	2.33	1.973	3	3
216	6dhf	MN1	2.424	1.895	2	3
217	6dhf	MN2	1.943	1.8459999999999999	4	4
218	6dhf	MN3	2.031	1.882	4	4
219	6dhf	MN4	2.1430000000000002	1.9180000000000001	3	4
220	6dhf	bMN1	2.49	1.864	2	3
221	6dhf	bMN2	1.9780000000000002	1.8719999999999999	4	4
222	6dhf	bMN3	2.103	1.891	4	4
223	6dhf	bMN4	2.193	1.9409999999999998	3	3
224	6w1p	MN1	2.4	1.946	3	3
225	6w1p	MN2	1.96	1.801	4	4
226	6w1p	MN3	1.936	1.8319999999999999	4	4
227	6w1p	MN4	2.201	1.92	3	3
228	6w1p	bMN1	2.49	1.91	3	3
229	6w1p	bMN2	2.102	1.8840000000000001	4	4
230	6w1p	bMN3	2.088	1.93	3	4
231	6w1p	bMN4	2.1919999999999997	1.865	4	3
232	5b66	MN1	2.42	1.871	2	3
233	5b66	MN2	2.08	1.974	3	4
234	5b66	MN3	2.175	1.9340000000000002	3	3
235	5b66	MN4	2.235	2.013	3	3
236	5b66	bMN1	2.437	1.885	2	3
237	5b66	bMN2	2.072	1.9169999999999998	3	4
238	5b66	bMN3	2.089	1.9380000000000002	3	4
239	5b66	bMN4	2.135	2.095	2	2
240	6dhp	MN1	2.06	1.8630000000000002	4	4
241	6dhp	MN2	1.966	1.84	4	4
242	6dhp	MN3	1.983	1.8769999999999998	4	4
243	6dhp	MN4	2.138	1.923	3	4
244	6dhp	bMN1	2.349	1.7930000000000001	2	3
245	6dhp	bMN2	2.023	1.824	4	4
246	6dhp	bMN3	2.026	1.9369999999999998	3	4
247	6dhp	bMN4	2.1180000000000003	1.881	4	4
248	7rf8	MN1	2.094	1.8980000000000001	4	4
249	7rf8	MN2	1.9369999999999998	1.8530000000000002	4	4
250	7rf8	MN3	2.042	1.932	3	4
251	7rf8	MN4	2.168	1.9340000000000002	3	3
252	7rf8	bMN1	2.1519999999999997	1.865	4	3
253	7rf8	bMN2	2.013	1.845	4	4
254	7rf8	bMN3	2.115	1.933	3	4
255	7rf8	bMN4	2.22	1.935	3	3
256	4il6	MN1	2.412	1.9769999999999999	3	3
257	4il6	MN2	2.0709999999999997	1.9240000000000002	3	4
258	4il6	MN3	2.344	1.893	2	3
259	4il6	MN4	2.376	2.0269999999999997	3	3
260	4il6	bMN1	2.424	1.9609999999999999	3	3
261	4il6	bMN2	2.127	1.9069999999999998	3	4
262	4il6	bMN3	2.294	1.867	3	3
263	4il6	bMN4	2.333	2.052	3	3
264	6w1v	MN1	2.088	1.889	4	4
265	6w1v	MN2	1.97	1.8430000000000002	4	4
266	6w1v	MN3	2.096	1.91	3	4
267	6w1v	MN4	2.138	1.9269999999999998	3	4
268	6w1v	bMN1	2.211	1.8419999999999999	3	3
269	6w1v	bMN2	2.003	1.8319999999999999	4	4
270	6w1v	bMN3	2.08	1.94	3	4
271	6w1v	bMN4	2.21	1.9269999999999998	3	3
